# Supplementary material for: Genome-Wide Association Study of Glucocerebrosidase Activity Modifiers
Source: Mol Neurobiol. 2025 Apr 29;62(9):11560–71. doi: 10.1007/s12035-025-04996-1 (PMC12367946; doi:10.1007/s12035-025-04996-1)
Supplement: Supplementary file 3 — Supplementary file3 (XLSX 10 KB) [file 12035_2025_4996_MOESM3_ESM.xlsx]

## Sheet: Sheet1
Supplementary Table 2. Glucocerebrosidase activity by cohort, disease status, and GBA1 carrier status.
						N370S		E326K		T369M		Non-carriers
Cohort	Mean (umol/l/h)	SD (+/-)	Disease status	Mean (umol/l/h)	SD (+/-)	Mean (umol/l/h)	SD (+/-)	Mean (umol/l/h)	SD (+/-)	Mean (umol/l/h)	SD (+/-)	Mean (umol/l/h)	SD (+/-)
Columbia	11.1	3.14	Cases	11.19	3.16	6.94	2.06	9.61	2.69	7.39	2.02	11.66	2.94
			Controls	10.93	3.1	7.01	2.81	10.33	4.52	8.25	2.19	11.44	2.78
PPMI	11.63	2.59	Cases	11.62	2.64	7.55	1.86	9.55	1.61	9	1.32	11.92	2.56
			Controls	11.66	2.47	7.32	NA	12.75	1.5	8.3	0.21	11.71	2.54
PPMI, Parkinson's Progression Markers Initiative; SD, standard deviation.
